# Supplementary material for: Dataset on body weight and length of rainbow trout, Oncorhynchus mykiss, fed with dihydroquercetin, arabinogalactan or a mixture of both in an aquaria experiment
Source: Data Brief. 2020 Aug 16;32:106184. doi: 10.1016/j.dib.2020.106184 (PMC7476853; doi:10.1016/j.dib.2020.106184)
Supplement: Supplementary file 1 [file mmc1.xlsx]

## Sheet: data
Supplementary Table 1. Weight (g) and length (cm) of tagged rainbow trout juveniles (age: 6 months) fed a basal diet without any supplements (control) or supplemented with dihydroquercetin (DHQ), arabinogalactan (AG) or a mixture of both (DHQ+AG) at different concentrations (mg kg⁻¹ of feed) in an aquaria experiment.
No. of tag	Measurement date	Weight, g	Length, cm	Group	Concentration (mg kg⁻¹ of feed)	No. of aquarium
327	2018-11-19	49.75	16.5	Control	0	1
327	2018-12-07	68.5	17.28	Control	0	1
327	2019-01-31	138.91	22.486	Control	0	1
327	2019-03-04	179.2	24.3	Control	0	1
327	2019-04-26	297	28.5	Control	0	1
327	2019-05-16	326	28.79	Control	0	1
903	2018-11-19	54.2	14.5	Control	0	1
903	2018-12-07	71.7	16.23	Control	0	1
903	2019-01-31	125.39	20.188	Control	0	1
903	2019-03-04	168.87	21.5	Control	0	1
903	2019-04-26	291.1	25	Control	0	1
903	2019-05-16	326.95	27.46	Control	0	1
697	2018-11-19	65.56	16.7	Control	0	1
697	2018-12-07	81.6	17.84	Control	0	1
697	2019-01-31	146.29	22.337	Control	0	1
697	2019-03-04	191	23.5	Control	0	1
697	2019-04-26	301.6	26.5	Control	0	1
697	2019-05-16	326.76	28	Control	0	1
346	2018-11-19	68.96	18.3	Control	0	1
346	2018-12-07	87.63	18.87	Control	0	1
346	2019-01-31	159.94	24.292	Control	0	1
346	2019-03-04	199	25.5	Control	0	1
346	2019-04-26	342.3	28.5	Control	0	1
346	2019-05-16	374.54	31.9	Control	0	1
676	2018-11-19	43.85	15	Control	0	1
676	2018-12-07	71.7	16.33	Control	0	1
676	2019-01-31	120.34	21.716	Control	0	1
676	2019-03-04	157.9	23.2	Control	0	1
676	2019-04-26	273.3	25.9	Control	0	1
676	2019-05-16	313.95	28.57	Control	0	1
383	2018-11-19	80.05	18.7	Control	0	1
383	2018-12-07	90.54	19.02	Control	0	1
383	2019-01-31	160.54	23.068	Control	0	1
383	2019-03-04	199.3	24.8	Control	0	1
383	2019-04-26	319.5	33	Control	0	1
383	2019-05-16	357	30.03	Control	0	1
44	2018-11-19	47.87	15.9	Control	0	1
44	2018-12-07	56.7	17.07	Control	0	1
44	2019-01-31	120.85	21.438	Control	0	1
44	2019-03-04	153	23.8	Control	0	1
44	2019-04-26	251.9	27	Control	0	1
44	2019-05-16	271.37	29.38	Control	0	1
696	2018-11-19	41.55	15.2	Control	0	1
696	2018-12-07	56.1	16.17	Control	0	1
696	2019-01-31	104.77	21.41	Control	0	1
696	2019-03-04	145.4	24.3	Control	0	1
696	2019-04-26	251.8	27.4	Control	0	1
696	2019-05-16	283.21	29.36	Control	0	1
382	2018-11-19	63.41	17	Control	0	1
382	2018-12-07	78.03	18.15	Control	0	1
48	2018-11-19	71.91	18.5	Control	0	1
48	2018-12-07	92.25	19.14	Control	0	1
904	2018-11-19	46.08	16.3	Control	0	1
904	2018-12-07	63.56	17.59	Control	0	1
379	2018-11-19	58.2	16.3	Control	0	1
379	2018-12-07	75.75	17.57	Control	0	1
686	2018-11-19	46.2	16.1	Control	0	1
686	2018-12-07	63.72	17.28	Control	0	1
341	2018-11-19	34.55	13.8	Control	0	1
341	2018-12-07	46.69	15.54	Control	0	1
381	2018-11-19	43.51	16.1	Control	0	1
381	2018-12-07	54.63	16.64	Control	0	1
325	2018-11-19	58.52	17.1	Control	0	1
325	2018-12-07	75.72	18.16	Control	0	1
233	2018-11-19	46.35	15.8	Control	0	8
233	2018-12-07	61.78	15.6	Control	0	8
233	2019-01-31	99.55	20	Control	0	8
233	2019-03-04	145.5	22.5	Control	0	8
233	2019-04-26	266.8	26.5	Control	0	8
233	2019-05-16	302.2	29	Control	0	8
246	2018-11-19	71.36	18.3	Control	0	8
246	2018-12-07	96.3	17.9	Control	0	8
246	2019-01-31	171.4	23.7	Control	0	8
246	2019-03-04	224	26.5	Control	0	8
246	2019-04-26	342.2	29.5	Control	0	8
246	2019-05-16	365.1	31.2	Control	0	8
234	2018-11-19	47.67	16.2	Control	0	8
234	2018-12-07	64.3	16.1	Control	0	8
234	2019-01-31	72.9	18.4	Control	0	8
234	2019-03-04	121	22	Control	0	8
234	2019-04-26	211.3	24.5	Control	0	8
234	2019-05-16	253	27.8	Control	0	8
272	2018-11-19	46.88	16	Control	0	8
272	2018-12-07	70.2	16.2	Control	0	8
272	2019-01-31	110.16	20.9	Control	0	8
272	2019-03-04	163.7	23.5	Control	0	8
272	2019-04-26	302.6	27.2	Control	0	8
272	2019-05-16	341.6	29.6	Control	0	8
380	2018-11-19	45.54	15.4	Control	0	8
380	2018-12-07	50.6	15.9	Control	0	8
380	2019-01-31	79.14	19.3	Control	0	8
380	2019-03-04	103.3	21	Control	0	8
380	2019-04-26	185.8	23.6	Control	0	8
380	2019-05-16	212.4	25.9	Control	0	8
271	2018-11-19	63.01	17.8	Control	0	8
271	2018-12-07	79.2	17.2	Control	0	8
271	2019-01-31	129.51	21.6	Control	0	8
271	2019-03-04	176.9	25.5	Control	0	8
271	2019-04-26	291.3	28	Control	0	8
271	2019-05-16	315.2	30.6	Control	0	8
921	2018-11-19	57.39	17.2	Control	0	8
921	2018-12-07	72.7	16.9	Control	0	8
921	2019-01-31	113.65	21.1	Control	0	8
921	2019-03-04	150.2	26	Control	0	8
921	2019-04-26	276.7	28	Control	0	8
921	2019-05-16	322	29	Control	0	8
253	2018-11-19	64.97	18	Control	0	8
253	2018-12-07	85.5	18.2	Control	0	8
253	2019-01-31	159.5	23.2	Control	0	8
253	2019-03-04	219.5	25.5	Control	0	8
253	2019-04-26	366.9	29	Control	0	8
253	2019-05-16	399.5	31	Control	0	8
203	2018-11-19	52.4	16	Control	0	8
203	2018-12-07	66.6	16.87	Control	0	8
255	2018-11-19	57.47	16.8	Control	0	8
255	2018-12-07	66.73	16.91	Control	0	8
275	2018-11-19	54.8	16.8	Control	0	8
275	2018-12-07	70.96	17.91	Control	0	8
205	2018-11-19	53	16.5	Control	0	8
205	2018-12-07	63.34	17.2	Control	0	8
262	2018-11-19	37.57	14.8	Control	0	8
262	2018-12-07	40.03	15.1	Control	0	8
258	2018-11-19	54.44	16.2	Control	0	8
258	2018-12-07	72.09	17.46	Control	0	8
235	2018-11-19	42.27	15.5	Control	0	8
235	2018-12-07	56.47	16.74	Control	0	8
230	2018-11-19	46.58	15.8	Control	0	8
230	2018-12-07	58.66	16.63	Control	0	8
332	2018-11-19	57.75	16.7	DHQ	0	3
332	2018-12-07	75.8	16.6	DHQ	0	3
332	2019-01-31	108.11	21.6	DHQ	25	3
332	2019-03-04	142	22.5	DHQ	25	3
332	2019-04-26	262	27	DHQ	1000	3
332	2019-05-16	308	29.24	DHQ	1000	3
347	2018-11-19	48.55	14.5	DHQ	0	3
347	2018-12-07	60.9	16.2	DHQ	0	3
347	2019-01-31	110.64	21.6	DHQ	25	3
347	2019-03-04	137.7	22.4	DHQ	25	3
347	2019-04-26	220.2	26.5	DHQ	1000	3
347	2019-05-16	269.46	28.39	DHQ	1000	3
483	2018-11-19	57	16.8	DHQ	0	3
483	2018-12-07	77.1	17.7	DHQ	0	3
483	2019-01-31	135.37	23.5	DHQ	25	3
483	2019-03-04	200	24.5	DHQ	25	3
483	2019-04-26	337.3	29.8	DHQ	1000	3
483	2019-05-16	388.39	32.05	DHQ	1000	3
342	2018-11-19	43.34	15.6	DHQ	0	3
342	2018-12-07	63.5	16.2	DHQ	0	3
342	2019-01-31	121.82	22	DHQ	25	3
342	2019-03-04	180	24	DHQ	25	3
342	2019-04-26	297	27.5	DHQ	1000	3
342	2019-05-16	337.65	29.48	DHQ	1000	3
912	2018-11-19	55	16.5	DHQ	0	3
912	2018-12-07	79.2	17.6	DHQ	0	3
912	2019-01-31	123.92	21.6	DHQ	25	3
912	2019-03-04	177.5	22.5	DHQ	25	3
912	2019-04-26	336	28.3	DHQ	1000	3
912	2019-05-16	366.89	30.18	DHQ	1000	3
339	2018-11-19	46.9	16.5	DHQ	0	3
339	2018-12-07	63.32	16.9	DHQ	0	3
339	2019-01-31	100.3	21.227	DHQ	25	3
339	2019-03-04	136	22.5	DHQ	25	3
339	2019-04-26	244	25.6	DHQ	1000	3
339	2019-05-16	259.97	28.85	DHQ	1000	3
331	2018-11-19	54.47	16.8	DHQ	0	3
331	2018-12-07	70.32	18.1	DHQ	0	3
331	2019-01-31	116.83	21.8	DHQ	25	3
331	2019-03-04	144.2	23	DHQ	25	3
331	2019-04-26	230.3	26	DHQ	1000	3
331	2019-05-16	257	28.4	DHQ	1000	3
338	2018-11-19	44.92	15.3	DHQ	0	3
338	2018-12-07	69.8	17.2	DHQ	0	3
338	2019-01-31	113.45	21.4	DHQ	25	3
338	2019-03-04	144.5	21	DHQ	25	3
338	2019-04-26	247.6	26.5	DHQ	1000	3
338	2019-05-16	274.58	28.54	DHQ	1000	3
348	2018-11-19	55.5	15.5	DHQ	0	3
348	2018-12-07	71.4	16.3	DHQ	0	3
348	2019-01-31	129.5	21.228	DHQ	25	3
348	2019-03-04	180.9	23	DHQ	25	3
348	2019-04-26	293.8	25	DHQ	1000	3
348	2019-05-16	303.2	26.76	DHQ	1000	3
915	2018-11-19	55.91	16.3	DHQ	0	3
915	2018-12-07	75.02	17.78	DHQ	0	3
925	2018-11-19	50.72	14.4	DHQ	0	3
925	2018-12-07	66.84	16.97	DHQ	0	3
906	2018-11-19	58.4	17	DHQ	0	3
906	2018-12-07	75.66	17.6	DHQ	0	3
328	2018-11-19	55.25	16.8	DHQ	0	3
328	2018-12-07	63.05	17.25	DHQ	0	3
692	2018-11-19	59.64	17.4	DHQ	0	3
692	2018-12-07	81.98	18.53	DHQ	0	3
917	2018-11-19	48.12	15.6	DHQ	0	3
917	2018-12-07	63.88	16.85	DHQ	0	3
913	2018-11-19	56.44	16.5	DHQ	0	3
913	2018-12-07	70.94	17.34	DHQ	0	3
683	2018-11-19	50.43	16.2	DHQ	0	5
683	2018-12-07	67.7	16.8	DHQ	0	5
683	2019-01-31	103.35	20.6	DHQ	25	5
683	2019-03-04	155	23	DHQ	25	5
683	2019-04-26	267.2	27	DHQ	1000	5
477	2018-11-19	55.1	16.6	DHQ	0	5
477	2018-12-07	75.01	17	DHQ	0	5
477	2019-01-31	108.55	21	DHQ	25	5
477	2019-03-04	168.5	23.5	DHQ	25	5
477	2019-04-26	294.7	27.6	DHQ	1000	5
477	2019-05-16	331.6	29.6	DHQ	1000	5
336	2018-11-19	45.7	15.6	DHQ	0	5
336	2018-12-07	61.4	17.4	DHQ	0	5
336	2019-01-31	129.77	21.4	DHQ	25	5
336	2019-03-04	199.5	24.5	DHQ	25	5
336	2019-04-26	320.8	27.6	DHQ	1000	5
493	2018-11-19	57.88	16.2	DHQ	0	5
493	2018-12-07	75.4	17.7	DHQ	0	5
493	2019-01-31	142.56	22.4	DHQ	25	5
493	2019-03-04	197.9	24.5	DHQ	25	5
493	2019-04-26	303.6	27	DHQ	1000	5
493	2019-05-16	337	30.08	DHQ	1000	5
682	2018-11-19	55.16	16.5	DHQ	0	5
682	2018-12-07	71.56	16.9	DHQ	0	5
682	2019-01-31	108.16	21.4	DHQ	25	5
682	2019-03-04	153.7	24	DHQ	25	5
682	2019-04-26	272	28	DHQ	1000	5
695	2018-11-19	67.67	17.9	DHQ	0	5
695	2018-12-07	86.62	18.2	DHQ	0	5
695	2019-01-31	176.35	24.1	DHQ	25	5
695	2019-03-04	217.8	26.5	DHQ	25	5
695	2019-04-26	370.3	29.5	DHQ	1000	5
695	2019-05-16	428.7	31.91	DHQ	1000	5
334	2018-11-19	67.03	17.4	DHQ	0	5
334	2018-12-07	54.5	17.6	DHQ	0	5
334	2019-01-31	114.36	20.6	DHQ	25	5
334	2019-03-04	167.7	23.5	DHQ	25	5
334	2019-04-26	295.3	27	DHQ	1000	5
334	2019-05-16	327	29.1	DHQ	1000	5
694	2018-11-19	46.67	16.2	DHQ	0	5
694	2018-12-07	62.64	17.5	DHQ	0	5
335	2018-11-19	50.45	17	DHQ	0	5
335	2018-12-07	63.15	17.26	DHQ	0	5
916	2018-11-19	75.21	18.4	DHQ	0	5
916	2018-12-07	100.91	19.65	DHQ	0	5
345	2018-11-19	65.29	17.2	DHQ	0	5
345	2018-12-07	86.81	18.47	DHQ	0	5
377	2018-11-19	45.55	15.6	DHQ	0	5
377	2018-12-07	56.81	16.3	DHQ	0	5
378	2018-11-19	58.74	17.3	DHQ	0	5
378	2018-12-07	72.26	18.27	DHQ	0	5
924	2018-11-19	38.79	15.1	DHQ	0	5
911	2018-11-19	44.14	15.8	AG	0	4
911	2018-12-07	61.6	16.3	AG	0	4
691	2018-11-19	52.94	15.8	AG	0	4
691	2018-12-07	70.01	17.1	AG	0	4
691	2019-01-31	101.2	19.7	AG	50	4
691	2019-03-04	138	21	AG	50	4
691	2019-04-26	281.2	26	AG	2000	4
691	2019-05-16	322.03	27.95	AG	2000	4
922	2018-11-19	53.32	16.2	AG	0	4
922	2018-12-07	65.07	16.5	AG	0	4
922	2019-01-31	98.24	19.8	AG	50	4
922	2019-03-04	127.2	21	AG	50	4
922	2019-04-26	215.9	24.5	AG	2000	4
922	2019-05-16	239.12	27.3	AG	2000	4
46	2018-11-19	56.04	16	AG	0	4
46	2018-12-07	74.68	16.6	AG	0	4
46	2019-01-31	126.02	21.2	AG	50	4
46	2019-03-04	163.5	24	AG	50	4
46	2019-04-26	290.17	27.5	AG	2000	4
46	2019-05-16	324.9	29.39	AG	2000	4
333	2018-11-19	67.8	17.9	AG	0	4
333	2018-12-07	82.9	18.2	AG	0	4
333	2019-01-31	144.43	23.1	AG	50	4
333	2019-03-04	206.7	25.6	AG	50	4
333	2019-04-26	332	29.2	AG	2000	4
333	2019-05-16	359.24	30.87	AG	2000	4
908	2018-11-19	32.03	14.1	AG	0	4
908	2018-12-07	41.51	15.2	AG	0	4
908	2019-01-31	77.91	18.5	AG	50	4
908	2019-03-04	126.4	20.5	AG	50	4
908	2019-04-26	232.9	25	AG	2000	4
908	2019-05-16	272.52	27.67	AG	2000	4
47	2018-11-19	59.8	17	AG	0	4
47	2018-12-07	83.6	17.8	AG	0	4
47	2019-01-31	160.3	23.7	AG	50	4
47	2019-03-04	213.6	25	AG	50	4
47	2019-04-26	366.6	30	AG	2000	4
47	2019-05-16	390.74	32.35	AG	2000	4
678	2018-11-19	50.52	15.9	AG	0	4
678	2018-12-07	68.75	17.1	AG	0	4
678	2019-01-31	122	20.8	AG	50	4
678	2019-03-04	168.3	22.5	AG	50	4
678	2019-04-26	271.58	26	AG	2000	4
678	2019-05-16	305.02	27.91	AG	2000	4
476	2018-11-19	42.25	16	AG	0	4
476	2018-12-07	52.45	16.5	AG	0	4
476	2019-01-31	85.4	20.7	AG	50	4
476	2019-03-04	129.1	23	AG	50	4
476	2019-04-26	225.9	27	AG	2000	4
476	2019-05-16	252.6	29.36	AG	2000	4
902	2018-11-19	54.45	16.6	AG	0	4
902	2018-12-07	71.46	17.45	AG	0	4
905	2018-11-19	58.41	17	AG	0	4
905	2018-12-07	73.65	17.66	AG	0	4
340	2018-11-19	58	16.9	AG	0	4
340	2018-12-07	74.61	17.93	AG	0	4
923	2018-11-19	74.84	18.1	AG	0	4
923	2018-12-07	91.84	19	AG	0	4
484	2018-11-19	57.81	16.5	AG	0	4
484	2018-12-07	71.82	17.82	AG	0	4
329	2018-11-19	50.86	16.4	AG	0	4
329	2018-12-07	66.15	17.23	AG	0	4
45	2018-11-19	62.56	17.5	AG	0	4
45	2018-12-07	81.4	18.56	AG	0	4
242	2018-11-19	57.92	17.2	AG	0	7
242	2018-12-07	73.2	17.2	AG	0	7
242	2019-01-31	115.28	22.1	AG	50	7
242	2019-03-04	134.6	24	AG	50	7
242	2019-04-26	225.4	27	AG	2000	7
242	2019-05-16	260	29.3	AG	2000	7
274	2018-11-19	47.3	15.9	AG	0	7
274	2018-12-07	69.6	16.7	AG	0	7
274	2019-01-31	88.43	20.4	AG	50	7
274	2019-03-04	121.3	22.5	AG	50	7
274	2019-04-26	213.8	24.5	AG	2000	7
274	2019-05-16	234.5	27.2	AG	2000	7
231	2018-11-19	49.97	16	AG	0	7
231	2018-12-07	68.9	17.3	AG	0	7
231	2019-01-31	137.91	22	AG	50	7
231	2019-03-04	194.9	24.5	AG	50	7
231	2019-04-26	341.6	28	AG	2000	7
231	2019-05-16	395	29.9	AG	2000	7
228	2018-11-19	55.29	16.2	AG	0	7
228	2018-12-07	75.02	17.6	AG	0	7
228	2019-01-31	78.88	19.6	AG	50	7
228	2019-03-04	99.1	21.8	AG	50	7
228	2019-04-26	149.6	23	AG	2000	7
228	2019-05-16	248.3	15.27	AG	2000	7
263	2018-11-19	62.01	17	AG	0	7
263	2018-12-07	83.2	18.1	AG	0	7
263	2019-01-31	144.27	23.1	AG	50	7
263	2019-03-04	192	25.5	AG	50	7
263	2019-04-26	292.2	28.5	AG	2000	7
263	2019-05-16	340.6	30.5	AG	2000	7
238	2018-11-19	56.7	16.6	AG	0	7
238	2018-12-07	73.9	16.8	AG	0	7
238	2019-01-31	125.69	20.5	AG	50	7
238	2019-03-04	183.2	24.9	AG	50	7
238	2019-04-26	336.2	28	AG	2000	7
238	2019-05-16	387.7	30.9	AG	2000	7
256	2018-11-19	59.33	16.6	AG	0	7
256	2018-12-07	70.4	17.4	AG	0	7
256	2019-01-31	124.88	22	AG	50	7
256	2019-03-04	173	24	AG	50	7
256	2019-04-26	295.6	27.5	AG	2000	7
256	2019-05-16	347	29.5	AG	2000	7
259	2018-11-19	61.07	17.2	AG	0	7
259	2018-12-07	82.4	17.6	AG	0	7
259	2019-01-31	140.62	23	AG	50	7
259	2019-03-04	204.4	25.5	AG	50	7
259	2019-04-26	332.6	30	AG	2000	7
265	2018-11-19	54.24	15.9	AG	0	7
265	2018-12-07	73.79	17.03	AG	0	7
232	2018-11-19	64.89	18	AG	0	7
232	2018-12-07	82.54	18.94	AG	0	7
241	2018-11-19	41.66	15.2	AG	0	7
241	2018-12-07	55.65	16.04	AG	0	7
909	2018-11-19	36.05	15.3	AG	0	7
909	2018-12-07	49.09	15.85	AG	0	7
681	2018-11-19	55.69	16.6	AG	0	7
681	2018-12-07	75.11	17.64	AG	0	7
268	2018-11-19	44.92	15.6	AG	0	7
268	2018-12-07	64.67	16.36	AG	0	7
269	2018-11-19	27.27	13.4	AG	0	7
269	2018-12-07	33.29	13.95	AG	0	7
252	2018-11-19	48.73	16.6	AG	0	7
252	2018-12-07	67.51	17.7	AG	0	7
384	2018-11-19	48.47	15.7	DHQ+AG	0	2
384	2018-12-07	65.07	16.9	DHQ+AG	0	2
384	2019-01-31	131.3	23.083	DHQ+AG	25+50	2
384	2019-03-04	167.3	24.5	DHQ+AG	25+50	2
384	2019-04-26	258.8	28	DHQ+AG	1000+2000	2
384	2019-05-16	293.52	29.37	DHQ+AG	1000+2000	2
685	2018-11-19	56.5	16.6	DHQ+AG	0	2
685	2018-12-07	67.5	17.5	DHQ+AG	0	2
685	2019-01-31	145.16	22.585	DHQ+AG	25+50	2
685	2019-03-04	167.5	24	DHQ+AG	25+50	2
685	2019-04-26	287.4	27	DHQ+AG	1000+2000	2
685	2019-05-16	335.8	29.02	DHQ+AG	1000+2000	2
689	2018-11-19	59.54	18.4	DHQ+AG	0	2
689	2018-12-07	66.2	16.9	DHQ+AG	0	2
689	2019-01-31	132.3	22.07	DHQ+AG	25+50	2
689	2019-03-04	164.7	23.5	DHQ+AG	25+50	2
689	2019-04-26	259.7	25	DHQ+AG	1000+2000	2
689	2019-05-16	279.42	29.02	DHQ+AG	1000+2000	2
376	2018-11-19	72.14	18.4	DHQ+AG	0	2
376	2018-12-07	84.5	18.6	DHQ+AG	0	2
376	2019-01-31	144.74	23.07	DHQ+AG	25+50	2
376	2019-03-04	203.3	26	DHQ+AG	25+50	2
376	2019-04-26	354.5	29	DHQ+AG	1000+2000	2
376	2019-05-16	389.94	30.98	DHQ+AG	1000+2000	2
698	2018-11-19	57.3	16	DHQ+AG	0	2
698	2018-12-07	66.4	16.7	DHQ+AG	0	2
698	2019-01-31	120.58	21.21	DHQ+AG	25+50	2
698	2019-03-04	155	21	DHQ+AG	25+50	2
698	2019-04-26	256	26	DHQ+AG	1000+2000	2
698	2019-05-16	277.1	27.1	DHQ+AG	1000+2000	2
677	2018-11-19	54.34	16.45	DHQ+AG	0	2
677	2018-12-07	60.3	18.1	DHQ+AG	0	2
486	2018-11-19	58.05	16.505	DHQ+AG	0	2
486	2018-12-07	72.34	16.9	DHQ+AG	0	2
684	2018-11-19	35.51	14.7	DHQ+AG	0	2
684	2018-12-07	47.8	15.4	DHQ+AG	0	2
330	2018-11-19	57.13	17.7	DHQ+AG	0	2
330	2018-12-07	73.5	18.2	DHQ+AG	0	2
386	2018-11-19	41.39	14.45	DHQ+AG	0	2
386	2018-12-07	56.18	16.32	DHQ+AG	0	2
918	2018-11-19	51.7	16.8	DHQ+AG	0	2
918	2018-12-07	68.97	18.08	DHQ+AG	0	2
344	2018-11-19	60.83	16.6	DHQ+AG	0	2
344	2018-12-07	80.4	17.7	DHQ+AG	0	2
679	2018-11-19	55.1	16.9	DHQ+AG	0	2
679	2018-12-07	73.24	18.09	DHQ+AG	0	2
901	2018-11-19	35.15	14.51	DHQ+AG	0	2
901	2018-12-07	50.1	15.47	DHQ+AG	0	2
688	2018-11-19	50.05		DHQ+AG	0	2
688	2018-12-07	66.11	17.31	DHQ+AG	0	2
914	2018-11-19	44.1	15.4	DHQ+AG	0	2
914	2018-12-07	64.05	16.55	DHQ+AG	0	2
907	2018-11-19	40.7	14.7	DHQ+AG	0	2
907	2018-12-07	54.37	16.1	DHQ+AG	0	2
261	2018-11-19	47.47	16	DHQ+AG	0	6
261	2018-12-07	63.7	17.2	DHQ+AG	0	6
261	2019-01-31	105.9	20.9	DHQ+AG	25+50	6
261	2019-03-04	139.5	24.5	DHQ+AG	25+50	6
261	2019-04-26	242.7	26.5	DHQ+AG	1000+2000	6
261	2019-05-16	275.9	25.4	DHQ+AG	1000+2000	6
479	2018-11-19	63.7	17.6	DHQ+AG	0	6
479	2018-12-07	84.2	17.9	DHQ+AG	0	6
479	2019-01-31	121.11	21.9	DHQ+AG	25+50	6
479	2019-03-04	154.5	23.7	DHQ+AG	25+50	6
479	2019-04-26	260.4	26.8	DHQ+AG	1000+2000	6
479	2019-05-16	285.4	28.5	DHQ+AG	1000+2000	6
266	2018-11-19	41.75	15.2	DHQ+AG	0	6
266	2018-12-07	59.9	16.8	DHQ+AG	0	6
266	2019-01-31	123.92	21.6	DHQ+AG	25+50	6
266	2019-03-04	203.5	25	DHQ+AG	25+50	6
266	2019-04-26	370	30	DHQ+AG	1000+2000	6
254	2018-11-19	47.95	15.7	DHQ+AG	0	6
254	2018-12-07	62.3	16.7	DHQ+AG	0	6
254	2019-01-31	94.8	20	DHQ+AG	25+50	6
254	2019-03-04	135.3	22.5	DHQ+AG	25+50	6
254	2019-04-26	262.6	26	DHQ+AG	1000+2000	6
254	2019-05-16	321.8	28.3	DHQ+AG	1000+2000	6
273	2018-11-19	57.19	17.3	DHQ+AG	0	6
273	2018-12-07	68.5	17.6	DHQ+AG	0	6
273	2019-01-31	129.82	22	DHQ+AG	25+50	6
273	2019-03-04	170.3	25.5	DHQ+AG	25+50	6
273	2019-04-26	280.4	27.5	DHQ+AG	1000+2000	6
240	2018-11-19	48.54	15.7	DHQ+AG	0	6
240	2018-12-07	66.16	16.4	DHQ+AG	0	6
240	2019-01-31	118.3	21.8	DHQ+AG	25+50	6
240	2019-03-04	167	25	DHQ+AG	25+50	6
240	2019-04-26	269.2	27.5	DHQ+AG	1000+2000	6
244	2018-11-19	51.4	16.2	DHQ+AG	0	6
244	2018-12-07	61.9	16.7	DHQ+AG	0	6
244	2019-01-31	103.83	21	DHQ+AG	25+50	6
244	2019-03-04	134.8	23	DHQ+AG	25+50	6
244	2019-04-26	253.1	26.5	DHQ+AG	1000+2000	6
244	2019-05-16	285.6	28.2	DHQ+AG	1000+2000	6
237	2018-11-19	50.46	16.6	DHQ+AG	0	6
237	2018-12-07	57.6	16.8	DHQ+AG	0	6
237	2019-01-31	81.22	19.5	DHQ+AG	25+50	6
237	2019-03-04	101	20.5	DHQ+AG	25+50	6
237	2019-04-26	192.1	23.5	DHQ+AG	1000+2000	6
237	2019-05-16	220.5	26.5	DHQ+AG	1000+2000	6
226	2018-11-19	38.21	15	DHQ+AG	0	6
226	2018-12-07	49.4	15.3	DHQ+AG	0	6
226	2019-01-31	97.6	20.7	DHQ+AG	25+50	6
226	2019-03-04	141.9	23.8	DHQ+AG	25+50	6
226	2019-04-26	288	27	DHQ+AG	1000+2000	6
226	2019-05-16	342.47	29.86	DHQ+AG	1000+2000	2
267	2018-11-19	50.08	16	DHQ+AG	0	6
267	2018-12-07	60.99	16.9	DHQ+AG	0	6
257	2018-11-19	56.63	17.4	DHQ+AG	0	6
257	2018-12-07	69.52	18.03	DHQ+AG	0	6
264	2018-11-19	64	18.4	DHQ+AG	0	6
264	2018-12-07	84.25	19.2	DHQ+AG	0	6
247	2018-11-19	71.05	19.2	DHQ+AG	0	6
247	2018-12-07	86.35	19.2	DHQ+AG	0	6
239	2018-11-19	64.13	18.5	DHQ+AG	0	6
239	2018-12-07	82.43	18.78	DHQ+AG	0	6
245	2018-11-19	48.94	15	DHQ+AG	0	6
245	2018-12-07	63.48	16.32	DHQ+AG	0	6
248	2018-11-19	52.96	16.4	DHQ+AG	0	6
248	2018-12-07	72.46	17.76	DHQ+AG	0	6
236	2018-11-19	62.01	17.2	DHQ+AG	0	6
236	2018-12-07	79.6	17.89	DHQ+AG	0	6
250	2018-11-19	57.65	17.8	DHQ+AG	0	6
250	2018-12-07	72	17.84	DHQ+AG	0	6
