# Supplementary material for: Dataset on body weight and length of rainbow trout, Oncorhynchus mykiss, fed with dihydroquercetin, arabinogalactan or a mixture of both in an aquaria experiment
Source: Data Brief. 2020 Aug 16;32:106184. doi: 10.1016/j.dib.2020.106184 (PMC7476853; doi:10.1016/j.dib.2020.106184)
Supplement: Supplementary file 2 [file mmc2.xml]

<?xml version="1.0" encoding="utf-8" standalone="no"?>
<data>
  <datasets>
    <author>nkantserova@yandex.ru</author>
    <type>0</type>
    <dataset>
      <value>6</value>
      <reason>Other (please explain)</reason>
      <comments>I have submitted my raw data as a supplementary data file along with my manuscript</comments>
    </dataset>
  </datasets>
</data>
